# Supplementary material for: Lithium in the prevention of suicide in adults: systematic review and meta-analysis of clinical trials
Source: BJPsych Open. 2022 Nov 17;8(6):e199. doi: 10.1192/bjo.2022.605 (PMC9707499; doi:10.1192/bjo.2022.605)
Supplement: Supplementary file 1 [file bjosup.zip]

Archive with 2 entries (2 files):
- S2056472422006056sup001.docx
- S2056472422006056sup002.docx
